# Supplementary material for: Astaxanthin Prevents Diet-Induced NASH Progression by Shaping Intrahepatic Immunity
Source: Int J Mol Sci. 2021 Oct 13;22(20):11037. doi: 10.3390/ijms222011037 (PMC8541356; doi:10.3390/ijms222011037)
Supplement: Supplementary file 1 [file ijms-22-11037-s001.zip]

Archive with 1 entries (1 files):
- ijms-1395531-supplementary.pdf
